# Supplementary material for: PFAS and Microplastics: Are Biodegradable Microplastics Less Harmful to the Environment?
Source: Molecules. 2026 Jul 9;31(14):2416. doi: 10.3390/molecules31142416 (PMC13413754; doi:10.3390/molecules31142416)
Supplement: Supplementary file 1 [file molecules-31-02416-s001.zip]

Archive with 1 entries (1 files):
- molecules-4322498-supplementary.pdf
